# Supplementary material for: Knowledge and Anxiety about COVID-19 in the State of Qatar, and the Middle East and North Africa Region—A Cross Sectional Study
Source: Int J Environ Res Public Health. 2021 Jun 14;18(12):6439. doi: 10.3390/ijerph18126439 (PMC8296266; doi:10.3390/ijerph18126439)
Supplement: Supplementary file 1 [file ijerph-18-06439-s001.zip]

Archive with 1 entries (1 files):
- ijerph-1216607-SI.pdf
